# Supplementary material for: Structural basis for perception of diverse chemical substances by T1r taste receptors
Source: Nat Commun. 2017 May 23;8:15530. doi: 10.1038/ncomms15530 (PMC5457512; doi:10.1038/ncomms15530)
Supplement: Supplementary Data 1 — Summary table for domain motion analysis on crystal structures of ligand binding domains of T1rs and other class C GPCRs. [file ncomms15530-s2.xlsx]

## Sheet: Sheet1
Supplementary Data 1. Summary table for domain motion analysis on crystal structures of ligand binding domains of T1rs and other class C GPCRs.
Conformer 1				Conformer 2				Domain motion*
Protein	Ligand†	Conformation‡	PDB ID (Chain)	Protein	Ligand†	Conformation‡	PDB ID (Chain)	Rotation angle (˚)	Translation (Å)	Closure (%)	Note
T1r
mGluR1	AGO	C	1EWK (A)	T1r2a	Gln	C	5X2M (A)§	–	–	–	NFǁ
mGluR1	AGO	O	1EWK (B)	T1r2a	Gln	C	5X2M (A)§	28.4	0.2	88.7
mGluR1	AGO	C	1EWK (A)	T1r3	Gln	C	5X2M (B)§	–	–	–	NFǁ
mGluR1	AGO	O	1EWK (B)	T1r3	Gln	C	5X2M (B)§	25.3	0.7	96.8
T1r2a	Gln	C	5X2M (A)§	T1r3	Gln	C	5X2M (B)§	–	–	–	NFǁ
mGluR1	AGO	C	1EWK (A)	T1r2a	Ala	C	5X2N (A)§	–	–	–	NFǁ
mGluR1	AGO	O	1EWK (B)	T1r2a	Ala	C	5X2N (A)§	29	0.1	90.6
mGluR1	AGO	C	1EWK (A)	T1r3	Ala	C	5X2N (B)§	–	–	–	NFǁ
mGluR1	AGO	O	1EWK (B)	T1r3	Ala	C	5X2N (B)§	24	0.8	97.5
T1r2a	Ala	C	5X2N (A)§	T1r3	Ala	C	5X2N (B)§	–	–	–	NFǁ
mGluR1	AGO	C	1EWK (A)	T1r2a	Arg	C	5X2O (A)§	–	–	–	NFǁ
mGluR1	AGO	O	1EWK (B)	T1r2a	Arg	C	5X2O (A)§	27.7	0.1	88.1
mGluR1	AGO	C	1EWK (A)	T1r3	Arg	C	5X2O (B)§	–	–	–	NFǁ
mGluR1	AGO	O	1EWK (B)	T1r3	Arg	C	5X2O (B)§	25.2	0.7	94.4
T1r2a	Arg	C	5X2O (A)§	T1r3	Arg	C	5X2O (B)§	–	–	–	NFǁ
mGluR1	AGO	C	1EWK (A)	T1r2a	Glu	C	5X2P (A)§	–	–	–	NFǁ
mGluR1	AGO	O	1EWK (B)	T1r2a	Glu	C	5X2P (A)§	28.2	0.2	90
mGluR1	AGO	C	1EWK (A)	T1r3	Glu	C	5X2P (B)§	–	–	–	NFǁ
mGluR1	AGO	O	1EWK (B)	T1r3	Glu	C	5X2P (B)§	25.2	0.7	97.3
T1r2a	Glu	C	5X2P (A)§	T1r3	Glu	C	5X2P (B)§	–	–	–	NFǁ
mGluR1	AGO	C	1EWK (A)	T1r2a	Gly	C	5X2Q (A)§	–	–	–	NFǁ
mGluR1	AGO	O	1EWK (B)	T1r2a	Gly	C	5X2Q (A)§	28.1	0.1	90.7
mGluR1	AGO	C	1EWK (A)	T1r3	Gly	C	5X2Q (B)§	–	–	–	NFǁ
mGluR1	AGO	O	1EWK (B)	T1r3	Gly	C	5X2Q (B)§	25.6	0.8	94.5
T1r2a	Gly	C	5X2Q (A)§	T1r3	Gly	C	5X2Q (B)§	–	–	–	NFǁ
mGluR
mGluR1	AGO	C	1EWK (A)	mGluR1	AGO	O	1EWK (B)	31.5	0.3	99.3
mGluR1	AGO	C	1EWK (A)	mGluR1	–	O	1EWT (A)	21	0.6	97.8
mGluR1	AGO	O	1EWK (B)	mGluR1	–	O	1EWT (A)	12	0.1	76.9
mGluR1	AGO	C	1EWK (A)	mGluR1	ANT	O	3KS9 (A)	31.6	0.1	99.8
mGluR1	AGO	O	1EWK (B)	mGluR1	ANT	O	3KS9 (A)	–	–	–	NFǁ
mGluR3	AGO	C	2E4U (A)ǁǁ	mGluR3	ANT	O	3SM9 (A)	29.2	0.8	99.7
mGluR1	AGO	C	1EWK (A)	mGluR3	ANT	O	3SM9 (A)	23.9	-0.3	100
mGluR1	AGO	O	1EWK (B)	mGluR3	ANT	O	3SM9 (A)	–	–	–	NFǁ
mGluR1	AGO	C	1EWK (A)	mGluR3	AGO	C	2E4U (A)ǁǁ	–	–	–	NFǁ
mGluR1	AGO	O	1EWK (B)	mGluR3	AGO	C	2E4U (A)ǁǁ	35.6	0.4	100
mGluR1	AGO	C	1EWK (A)	mGluR5	AGO	C	3LMK (A)	–	–	–	NFǁ
mGluR1	AGO	O	1EWK (B)	mGluR5	AGO	C	3LMK (A)	32.8	0	99.9
mGluR1	AGO	C	1EWK (A)	mGluR7	ANT	O	3MQ4 (A)§	29	0.5	61.7
mGluR1	AGO	O	1EWK (B)	mGluR7	ANT	O	3MQ4 (A)§	–	–	–	NFǁ
GABABR
GBR1	–	O	4MQE (A)	GBR1	AGO	C	4MS3 (A)	29.4	-0.2	98.3
GBR2	–	O	4MQE (B)	GBR2	–	O	4MS3 (B)	8.6	0.1	23.3
GBR1	–	O	4MQE (A)	GBR1	ANT	O	4MR7 (A)	2	0.2	83.6
GBR2	–	O	4MQE (B)	GBR2	–	O	4MR7 (B)	–	–	–	NFǁ
mGluR1	AGO	C	1EWK (A)	GBR1	AGO	C	4MS3 (A)§				NFǁ
mGluR1	AGO	O	1EWK (B)	GBR1	AGO	C	4MS3 (A)§	25.2	-1.6	98.9
mGluR1	AGO	C	1EWK (A)	GBR2	–	O	4MS3 (B)§	36.3	-0.3	90.7
mGluR1	AGO	O	1EWK (B)	GBR2	–	O	4MS3 (B)§				NFǁ
GBR1	AGO	C	4MS3 (A)§	GBR2	–	O	4MS3 (B)§	30.9	-1.4	90.8
CaSR
CaSR	AGO	C	5K5S (A)ǁǁ	CaSR	–	O	5K5T (A)ǁǁ	29	-2	98.5
mGluR1	AGO	C	1EWK (A)	CaSR	AGO	C	5K5S (A)§ǁǁ	–	–	–	NFǁ
mGluR1	AGO	O	1EWK (B)	CaSR	AGO	C	5K5S (A)§ǁǁ	27.7	-0.5	98.3
mGluR1	AGO	C	1EWK (A)	CaSR	–	O	5K5T (A)§ǁǁ	28.2	-2.2	100
mGluR1	AGO	C	1EWK (A)	CaSR	–	O	5K5T (A)§ǁǁ	–	–	–	NFǁ
*Analyzed by DynDom 61.
†Ligand or type of ligand bound to the protein. AGO: agonist, ANT: antagonist, –: ligand-free.
‡Type of the conformation in terms of the cleft closure between the LB1 and LB2 subdomains. O: open, C: closed.
§The amino acid sequence of the structure was mutated to that for mGluR1 using CHAINSAW 62 based on the structure-based sequence alignment prepared by PROMALS3D 63.
|No domain motion was found between LB1 and LB2.
||Although the original structure consists of the entire extracellular region with the ligand binding domain and cysteine rich domain, the domain motion at the ligand binding domain was summarized.
